# Supplementary material for: Effects of Perilla Seed Meal on Productive Performance, Egg Quality, Antioxidant Capacity and Hepatic Lipid Metabolism of Wenchang Breeder Hens
Source: Animals (Basel). 2023 Nov 20;13(22):3587. doi: 10.3390/ani13223587 (PMC10668772; doi:10.3390/ani13223587)
Supplement: Supplementary file 1 [file animals-13-03587-s001.zip]

Archive with 1 entries (1 files):
- animals-2699233-supplementary.pdf
